# Supplementary material for: The serine synthesis pathway drives osteoclast differentiation through epigenetic regulation of NFATc1 expression
Source: Nat Metab. 2024 Jan 10;6(1):141–52. doi: 10.1038/s42255-023-00948-y (PMC10822776; doi:10.1038/s42255-023-00948-y)
Supplement: Supplementary file 3 — Source data for Supplementary Table 1. [file 42255_2023_948_MOESM3_ESM.xlsx]

## Sheet: Supp Data Table 1
		Body weight	Tibia length	BV/TV	Tb.Th	Tb.N	Tb.Sp	Ct.Th	Ec.Pm	Ma.Ar	Ps.Pm	Po
	Phgdh oc+	18.2	14.5	5.77616	39.5137	0.00146	347.734	0.127826	7.051	1.16	7.25	3.01
		17.3	17.4	4.23848	38.0908	0.00524	265.63	0.125878	6.82	1.06	7.11	2.25
		21.5	15.9	7.44667	42.2275	0.00176	277.012	0.127918	4.72	0.96	5.22	2.75
		20	13.5	7.13514	44.087	0.00162	282.888	0.123659	5.29	0.87	5.99	1.97
		22.2	16.7	8.05976	39.2123	0.00206	237.315	0.101376	6.04	0.89	6.62	3.34
		16.4	12.9	8.45103	39.8601	0.00212	326.453	0.119102	5.4	0.93	5.98	1.95
	Phgdh oc-	17.3	14.2	13.7	44.9773	0.00259	193.152	0.146558	5.23	0.72	6.1	3.17
		18.4	12.2	11.6482	47.2887	0.00883	201.119	0.149051	4.97	0.99	6.01	2.27
		18.1	16.5	6.43437	46.143	0.00306	253.714	0.13427	5.06	1.12	5.94	3.95
		19.3	13.5	14.1114	42.7344	0.00313	171.195	0.135517	5.36	0.85	6.68	1.65
		16.8	13.8	13.3815	43.4918	0.00218	236.836	0.130452	5.19	0.79	5.85	1.18
		17.9	16.5	9.49921	43.1919	0.00263	306.059	0.121533	5.26	0.71	6.32	2.71
		17.7	14.5	11.3452	42.1328	0.00278	283.031	0.128501	5.25	0.72	5.97	2.07
		17.4	13.6	10.3204	39.3513	0.002662	297.474	0.143965	5.08	0.71	5.98	2.66
		16.9	13.4	10.6557	49.2329	0.00271	195.669	0.138262	5.11	0.78	5.82	1.32
