# Supplementary material for: The serine synthesis pathway drives osteoclast differentiation through epigenetic regulation of NFATc1 expression
Source: Nat Metab. 2024 Jan 10;6(1):141–52. doi: 10.1038/s42255-023-00948-y (PMC10822776; doi:10.1038/s42255-023-00948-y)
Supplement: Supplementary file 4 — Statistical source data. [file 42255_2023_948_MOESM4_ESM.xlsx]

## Sheet: Fig 1c
	M-CSF	M-CSF + RANKL d3	M-CSF + RANKL d6
	1	1.61682	1.68442
	0.845487	1.22685	1.77165
	1.22682	1.44165	1.55916
	0.921517	1.33681	1.94968

## Sheet: Fig 1d
	M-CSF	M-CSF + RANKL d3	M-CSF + RANKL d6
	60.93	69.13	73.2
	62.11	68.96	75.27
	62.64	67.9	74.04
	62.82	68.15	74.02

## Sheet: Fig 1e
	M-CSF	M-CSF + RANKL d3	M-CSF + RANKL d6
	4.72	15.05	4.93
	4.72	14.93	4.79
	4.88	15.18	4.69
	4.77	14.88	4.64

## Sheet: Fig 1f
	M-CSF	M-CSF + RANKL d3	M-CSF + RANKL d6
	0.39	6.74	0.42
	0.12	6.88	0.16
	0.57	7.36	0.24
	0.28	6.63	0.34

## Sheet: Fig 1h
		0h	6h	12h	24h	48h	72h
	M-CSF	2.35641	3.68465	3.84647	4.08468	5.06847	5.65417
		3.66135	4.00647	4.58468	3.99645	4.00565	4.84654
		2.99465	4.16547	4.99464	4.95465	4.66165	5.11684
	M-CSF + RANKL	3.06547	9.86464	12.6849	14.8465	14.4565	12.9842
		2.86485	7.88995	16.885	10.6615	15.8847	14.892
		2.08469	8.99485	15.8499	14.5598	10.6685	14.6625

## Sheet: Fig 1i
		0h	6h	12h	24h	48h	72h
	M-CSF	0.959295	0.914525	0.595239	0.445929	0.977636	0.442352
		0.443245	1.44528	0.982485	0.872457	0.442345	0.556584
		0.777525	0.885828	0.775247	1.11353	0.662452	0.877246
	M-CSF + RANKL	0.560358	2.33564	7.15365	5.01025	4.49592	5.99195
		1.1052	3.33045	6.11353	6.9925	6.99925	6.99259
		0.667978	2.99592	8.22245	7.44536	7.11352	7.33546

## Sheet: Fig 1j
		0h	6h	12h	24h	48h	72h
	cMyc	0.132453	1.13414	2.00264	3.11343	0.929526	0.113526
		0.0999542	1.66537	2.66749	2.11345	0.663543	0.445367
		0.221525	1.75412	3.00135	2.11243	0.553647	0.434264
	Nfatc1	0.113425	0.224323	1.31452	3.34245	1.22424	1.11352
		0.212143	0.11074	1.66245	2.55336	1.66466	0.873765
		0.144647	0.186244	1.50305	3.66357	1.55636	1.27786
	Phgdh	0.651965	1.11692	4.89415	3.85147	2.84165	2.05165
		0.999847	1.88945	5.98496	4.8417	1.8985	1.84985
		0.44895	2.58417	6.74451	3.99496	2.22848	1.85598
	Psat1	0.774985	1.26105	2.98498	2.22189	1.38496	1.56815
		0.381655	0.945985	3.81985	1.89849	1.84417	1.65165
		0.529842	1.35162	2.55198	1.84984	1.88494	1.33281

## Sheet: Fig 1m
	control	shMYC
	10.4	5.1
	17.5	9.1
	16.2	3.5
	14.2	6.6

## Sheet: Fig 1n
	control	shMYC
	10.9	2.9
	6.5	5.6
	7.8	4.8
	8.8	6
