# Supplementary material for: The serine synthesis pathway drives osteoclast differentiation through epigenetic regulation of NFATc1 expression
Source: Nat Metab. 2024 Jan 10;6(1):141–52. doi: 10.1038/s42255-023-00948-y (PMC10822776; doi:10.1038/s42255-023-00948-y)
Supplement: Supplementary file 5 — Statistical source data. [file 42255_2023_948_MOESM5_ESM.xlsx]

## Sheet: Fig 2b
	Phgdh oc+	Phgdh oc-
	8.69486	12.9871
	8.6133	11.8011
	7.33413	15.589
	5.58457	16.2538
	13.2334	16.2159
	9.29037	15.3377
	13.1116	18.5178
	8.17985
	7.92845

## Sheet: Fig 2c
	Phgdh oc+	Phgdh oc-
	0.134205	0.150555
	0.137691	0.152359
	0.138307	0.140112
	0.144875	0.137065
	0.119146	0.153959
	0.12745	0.140817
	0.122984	0.147222
	0.114667
	0.11568

## Sheet: Fig 2e
	Phgdh oc+	Phgdh oc-
	26.8	20.8
	20.8	17.4
	29.1	15.6
	23.5	19.5
	25.6	22.2
	27.8	16.6
	23.2	18.5
	21.5
	27.7

## Sheet: Fig 2f
	Phgdh oc+	Phgdh oc-
	42.1	26.1
	33.6	30.1
	28.9	35.1
	36.7	20.4
	40.6	25.6
	37.8	17.8
	36.8	24.4
	31.2
	43.7

## Sheet: Fig 2i
	Phgdh oc+	Phgdh oc-
	406	562
	602	446
	565	503
	581	413

## Sheet: Fig 2j
	Phgdh oc+	Phgdh oc-
	152	69
	151	53
	176	76
	169	59

## Sheet: Fig 2k
		3-5	6-10	>10	nuclei
	Phgdh oc+	45	50	81
		51	62	56
		39	71	42
		50	62	39
	Phgdh oc-	55	20	2
		40	8	11
		52	16	2
		41	9	3

## Sheet: Fig 2l
	Phgdh oc+	Phgdh oc-
	22.4	13.5
	20	4.1
	18	4.2
	16.6	11.1

## Sheet: Fig 2m
		Phgdh	Csfr1	Rank	Nfatc1	cMyc	CalcRec	Acp5	CtsK	Dcstamp	Atp6v0d2	Mmp9	Irf8
	Phgdh oc+	1	1	1	1	1	1	1	1	1	1	1	1
		1.14	0.83	0.78	1.13	1.05	1.17	0.93	1.22	0.93	1.17	0.72	1.2
		0.96	0.98	0.9	0.96	0.78	0.94	0.89	1.05	1.15	0.98	1.16	0.87
		1.02	0.93	0.81	1.36	0.8	1.06	1.18	1.31	1.05	0.87	0.69	0.81
	Phgdh oc-	0.08	1.16	1.13	0.43	1.05	0.33	0.79	0.58	0.47	0.79	0.53	1.4
		0.15	0.87	0.81	0.63	0.71	0.59	0.56	0.26	0.71	0.43	0.28	1.04
		0.07	1.09	0.94	0.53	0.72	0.41	0.47	0.42	0.26	0.33	0.49	0.99
		0.14	1.29	0.92	0.69	0.68	0.46	0.66	0.36	0.43	0.57	0.4	1.18
