# Supplementary material for: The serine synthesis pathway drives osteoclast differentiation through epigenetic regulation of NFATc1 expression
Source: Nat Metab. 2024 Jan 10;6(1):141–52. doi: 10.1038/s42255-023-00948-y (PMC10822776; doi:10.1038/s42255-023-00948-y)
Supplement: Supplementary file 6 — Statistical source data. [file 42255_2023_948_MOESM6_ESM.xlsx]

## Sheet: Fig 3a
	Phgdh oc+	Phgdh oc-
	0.465	0.416
	0.328	0.311
	0.31	0.285
	0.359	0.361

## Sheet: Fig 3b
	Phgdh oc+	Phgdh oc-
	7.6	8.25
	7.76	7.53
	5.83	6.43
	5.76	6.76

## Sheet: Fig 3d
		Serine	Glycine
	Phgdh oc+	1	1
		0.85	0.97
		1.08	1.08
		0.86	0.97
	Phgdh oc-	0.75	0.88
		0.52	0.66
		0.63	0.77
		0.72	0.83

## Sheet: Fig 3g
		Phgdh oc-
	Phgdh oc+	Serine 1x	Serine 5x	Me-Ser-ester	Formate
	167	51	56	69	68
	145	62	41	70	77
	120	49	47	42	59
	139	72	65	46	62

## Sheet: Fig 3h
		NAD+	NADH	NAD+/NADH
	Phgdh oc+	1	1	1
		0.821132	0.728746	0.887489
		1.46587	1.18872	0.810927
		1.25131	1.11273	0.889253
	Phgdh oc-	1.03195	1.17053	1.13429
		1.15653	0.971757	0.840236
		1.73767	1.27574	0.734167
		1.04924	1.17462	1.1195

## Sheet: Fig 3i
		aKG	Glu
	Phgdh oc+	1	1
		0.99	0.9
		1.16	0.73
		1.03	1.05
	Phgdh oc-	0.29	1.28
		0.68	1.21
		0.57	1.31
		0.28	1.17

## Sheet: Fig 3l
		Phgdh oc+	Phgdh oc-
	veh	154	45
		165	71
		177	62
		143	58
	aKG	169	168
		197	180
		146	192
		133	166

## Sheet: Fig 3m
		Phgdh	Csfr1	Rank	Nfatc1	cMyc	CalcRec	Acp5	CtsK	Dcstamp	Atp6v0d2	Mmp9	Irf8
	Phgdh oc+ - veh	1	1	1	1	1	1	1	1	1	1	1	1
		1.245	1.118	0.911	0.955	1.251	0.885	0.841	1.206	0.911	0.899	1.225	1.552
		1.114	1.255	1.125	1.207	1.135	0.901	0.889	1.095	0.815	1.309	0.915	0.987
		1.195	1.309	0.804	1.113	1.091	0.804	0.923	0.956	1.127	1.211	0.803	1.395
	Phgdh oc+ - aKG	1.214	0.901	0.892	1.222	0.921	0.991	1.254	0.893	0.896	0.913	1.255	0.951
		0.812	1.195	1.229	1.064	1.055	1.105	1.33	0.914	1.225	0.892	1.097	1.116
		0.799	1.107	1.119	0.955	1.11	0.872	0.941	1.116	1.306	1.345	0.877	1.302
		0.823	0.795	1.117	1.211	0.895	0.806	1.105	0.992	1.069	0.792	1.216	0.867
	Phgdh oc- - veh	0.135	1.061	1.211	0.491	1.031	0.555	0.715	0.751	0.891	0.551	0.615	1.205
		0.335	1.265	0.859	0.335	0.845	0.396	0.335	0.594	0.229	0.209	0.338	0.951
		0.206	0.989	0.792	0.602	0.793	0.693	0.296	0.295	0.305	0.692	0.692	1.521
		0.195	1.234	0.801	0.631	0.888	0.592	0.467	0.395	0.491	0.436	0.501	0.897
	Phgdh oc- - aKG	0.096	1.119	1.056	0.951	1.005	1.356	1.201	0.903	1.053	0.901	0.856	0.908
		0.244	1.309	0.901	0.889	0.895	0.955	1.05	0.896	0.775	1.134	0.913	1.119
		0.142	1.053	0.922	1.051	0.944	0.893	0.899	1.057	0.91	0.889	1.052	1.248
		0.124	1.223	0.963	0.705	0.903	0.908	1.266	0.807	0.789	0.799	1.167	0.875
