# Supplementary material for: The serine synthesis pathway drives osteoclast differentiation through epigenetic regulation of NFATc1 expression
Source: Nat Metab. 2024 Jan 10;6(1):141–52. doi: 10.1038/s42255-023-00948-y (PMC10822776; doi:10.1038/s42255-023-00948-y)
Supplement: Supplementary file 7 — Statistical source data. [file 42255_2023_948_MOESM7_ESM.xlsx]

## Sheet: Fig 4b
		Ser n+1	Gly n+1
	M-CSF	4.86	0.33
		7.05	0.17
		5.47	0.2
		4.9	0.18
	M-CSF + RANKL d3	12.49	4.71
		13.63	5.12
		6.86	4.1
		11.41	4.55
	M-CSF + RANKL d6	1.73	0.33
		1.95	0.12
		0.8	0.13
		0.58	0.4

## Sheet: Fig 4c
	vehicle	AOA		control	shPSAT1
	1	0.59		1	0.48
	1.12	0.41		0.99	0.64
	1.06	0.38		0.92	0.41

## Sheet: Fig 4f
	vehicle	AOA 6d	AOA d0 to d3	AOA d3 to d6
	189	45	101	193
	153	56	120	177
	166	70	112	183
	149	62	97	167

## Sheet: Fig 4h
	control	shPSAT1
	135.4	50.9
	165.1	58.8
	110.9	60.1
	129.5	56.1

## Sheet: Fig 4i
		Phgdh	Csfr1	Rank	Nfatc1	cMyc	CalcRec	Acp5	CtsK	Dcstamp	Atp6v0d2	Mmp9	Irf8
	vehicle	1	1	1	1	1	1	1	1	1	1	1	1
		0.998	1.137	0.786	1.253	0.953	1.206	1.222	0.943	1.226	1.163	0.964	0.877
		1.119	0.875	0.996	0.962	1.175	1.133	0.784	1.117	0.956	0.986	1.204	1.394
		1.127	1.096	0.874	0.758	1.186	1.076	0.809	1.089	0.714	1.293	1.117	1.226
	AOA	1.116	1.056	0.995	0.491	1.206	0.851	0.603	0.511	0.669	0.143	0.833	0.955
		0.983	0.914	1.05	0.402	0.857	0.376	0.312	0.395	0.501	0.753	0.365	1.486
		1.225	1.253	0.774	0.552	0.883	0.664	0.465	0.352	0.552	0.587	0.544	1.322
		1.239	1.296	0.972	0.397	0.895	0.703	0.774	0.387	0.447	0.955	0.296	1.116
	control	1	1	1	1	1	1	1	1	1	1	1	1
		0.865	0.955	1.205	1.306	0.805	1.401	0.876	0.715	0.877	1.114	1.422	0.852
		1.056	1.268	1.117	1.11	1.153	0.963	1.365	0.805	1.285	0.774	0.672	1.153
		1.007	1.305	0.854	0.992	0.799	1.332	1.305	0.784	1.316	0.913	1.242	1.535
	shPSAT1	1.105	1.051	0.978	0.826	1.277	0.855	0.811	0.658	0.855	0.752	0.625	0.723
		0.789	0.798	1.396	0.447	1.306	0.295	0.363	0.697	0.424	0.432	0.361	1.532
		0.902	1.286	1.197	0.732	1.087	0.542	0.404	0.592	0.395	0.337	0.793	1.343
		0.604	0.567	1.204	0.371	0.865	0.714	0.337	0.704	0.662	0.603	0.592	0.716

## Sheet: Fig 4l
		shPSAT1
	control	vehicle	aKG
	156	33	119
	132	40	139
	144	51	142
	150	43	148
