# Supplementary material for: The serine synthesis pathway drives osteoclast differentiation through epigenetic regulation of NFATc1 expression
Source: Nat Metab. 2024 Jan 10;6(1):141–52. doi: 10.1038/s42255-023-00948-y (PMC10822776; doi:10.1038/s42255-023-00948-y)
Supplement: Supplementary file 8 — Statistical source data. [file 42255_2023_948_MOESM8_ESM.xlsx]

## Sheet: Fig 5c
		Phgdh oc-
	Phgdh oc+	vehicle	Suc
	176	54	33
	152	59	29
	180	67	53
	169	71	39

## Sheet: Fig 5e
		aKG/Suc	aKG/Fum
	Phgdh oc+	1	1
		1.02062	0.942857
		1.14851	0.943089
		1.0404	0.865546
	Phgdh oc-	0.337209	0.302083
		0.85	0.8
		0.721519	0.493037
		0.466667	0.35443

## Sheet: Fig 5k
		IgG	TSS1	TSS2	TSS3
	Phgdh oc+ - veh	0.21	5.98	7.11	3.94
		0.32	4.11	15.4	4.65
		0.06	3.45	12.99	4.25
	Phgdh oc+ - aKG	0.17	3.99	8.94	5.08
		0.08	4.99	8.99	4.11
		0.24	3.21	9.22	4.23
	Phgdh oc- - veh	0.09	10.98	20.94	10.81
		0.15	8.74	18.55	8.44
		0.13	6.59	26.51	9.87
	Phgdh oc- - aKG	0.26	3.01	10.98	3.14
		0.17	2.98	15.99	1.94
		0.08	5.14	16.77	1.16
