# Supplementary material for: The serine synthesis pathway drives osteoclast differentiation through epigenetic regulation of NFATc1 expression
Source: Nat Metab. 2024 Jan 10;6(1):141–52. doi: 10.1038/s42255-023-00948-y (PMC10822776; doi:10.1038/s42255-023-00948-y)
Supplement: Supplementary file 9 — Statistical source data. [file 42255_2023_948_MOESM9_ESM.xlsx]

## Sheet: Fig 6b
		sham	OVX
	vehicle	6.78907	4.28255
		7.79394	3.93558
		6.91856	4.10233
		6.76638	4.43152
		6.34945	3.57951
		7.10539	5.95357
	NCT-503	7.09699	11.1643
		10.7153	9.72932
		9.99078	7.76842
		9.11762	8.20342
		10.6513	14.7729
		9.72617	15.3425

## Sheet: Fig 6c
		sham	OVX
	vehicle	0.175153	0.128239
		0.160964	0.129381
		0.154404	0.171773
		0.163765	0.166253
		0.173941	0.146513
		0.149441	0.136189
	NCT-503	0.183097	0.16628
		0.175731	0.166882
		0.17635	0.175424
		0.166508	0.173214
		0.185388	0.190638
		0.166095	0.17309

## Sheet: Fig 6e
		sham	OVX
	vehicle	28.8	36.7
		20.6	30.6
		26.3	33.6
		33	33.5
		30.1	34.5
		23.9	39.5
	NCT-503	20.1	33.5
		18.7	27.4
		16.6	25.6
		22.1	23.3
		19.4	19.8
		14.5	17.7

## Sheet: Fig 6f
		sham	OVX
	vehicle	65.7	101.8
		55.1	135.2
		51.9	80.1
		62.5	70.6
		49.8	76.9
		53.6	82.1
	NCT-503	40.9	55.9
		33.9	40.9
		46.9	45.9
		38.9	43.8
		44.2	49.9
		32.5	52.5
