# Supplementary material for: The serine synthesis pathway drives osteoclast differentiation through epigenetic regulation of NFATc1 expression
Source: Nat Metab. 2024 Jan 10;6(1):141–52. doi: 10.1038/s42255-023-00948-y (PMC10822776; doi:10.1038/s42255-023-00948-y)
Supplement: Supplementary file 10 — Statistical source data. [file 42255_2023_948_MOESM10_ESM.xlsx]

## Sheet: ED Fig 1c
	M-CSF	M-CSF + RANKL d3	M-CSF + RANKL d6
	71.54	77.71	93.19
	74.14	83.71	92.97
	74.16	84.41	94.14
	77.51	80.15	97.83

## Sheet: ED Fig 1d
	M-CSF	M-CSF + RANKL d3	M-CSF + RANKL d6
	28.95	39.5	43.38
	29.07	40.94	44.12
	30.73	38.66	40.62
	30.06	38.13	41.14

## Sheet: ED Fig 1e
	M-CSF	M-CSF + RANKL d3	M-CSF + RANKL d6
	34.91	42.52	45.26
	35.83	41.44	43.59
	36.8	38.84	44.94
	37.9	42.16	40.54

## Sheet: ED Fig 1f
	M-CSF	M-CSF + RANKL d3	M-CSF + RANKL d6
	1	2.00478	2.29783
	0.793092	1.41552	1.93556
	0.986904	1.45364	2.04527
	0.788242	1.4501	2.34925

## Sheet: ED Fig 1g
	M-CSF	M-CSF + RANKL d3	M-CSF + RANKL d6
	1.43124	1.77467	1.95246
	1.34255	1.65135	1.56366
	1.15135	1.44314	1.87747
	1.22425	1.55253	1.72456

## Sheet: ED Fig 1h
		m+2	m+3	m+4
	M-CSF	18.44	4.42	3.15
		20.49	4.85	2.72
		17.34	5.46	4.37
		16.62	4.85	3.22
	M-CSF + RANKL d3	23.44	8.03	4.71
		21.89	7.66	4.71
		22.76	8.05	5.28
		22.53	7.29	4.92
	M-CSF + RANKL d6	28.76	6.59	10.89
		21.98	6.26	11.06
		25.45	6.18	11.56
		21.58	6.4	10.91

## Sheet: ED Fig 1i
		m+2	m+3	m+4
	M-CSF	10.21	2.87	1.71
		10.67	2.51	1.5
		10.68	2.76	1.65
		8.96	2.7	1.61
	M-CSF + RANKL d3	11.05	2.48	1.48
		10.3	2.59	1.55
		12.06	2.6	1.55
		11.18	2.26	1.35
	M-CSF + RANKL d6	17.94	4.29	2.56
		19.11	4.23	2.53
		17.8	4.03	2.41
		18.65	4.14	2.47

## Sheet: ED Fig 1j
		m+2	m+3
	M-CSF	8.65	2.18
		8.84	2.14
		8.71	1.87
		8.52	1.76
	M-CSF + RANKL d3	7.8	2.92
		7.9	3.01
		6.88	2.84
		7.87	2.8
	M-CSF + RANKL d6	12.89	3.39
		12.1	4.4
		9.89	4.33
		9.98	3.2

## Sheet: ED Fig 1k
		m+2	m+3
	M-CSF	10.02	1.82
		11.07	1.84
		9.38	1.63
		9.44	1.69
	M-CSF + RANKL d3	10	1.99
		11.65	2
		10.8	2.05
		11.29	1.96
	M-CSF + RANKL d6	15.19	2.03
		16.53	2.37
		17.17	2.9
		15.83	2.25

## Sheet: ED Fig 1l
		m+2	m+3
	M-CSF	10.99	3.49
		12.08	3.88
		11.52	3.67
		10.29	3.37
	M-CSF + RANKL d3	12.59	3.61
		12.66	3.56
		12.99	3.57
		12.46	3.49
	M-CSF + RANKL d6	16.28	4.16
		16.1	4.16
		15.91	4.4
		15.74	4.03

[truncated: 1 more sheets: ED Fig 1m]
