# Supplementary material for: The serine synthesis pathway drives osteoclast differentiation through epigenetic regulation of NFATc1 expression
Source: Nat Metab. 2024 Jan 10;6(1):141–52. doi: 10.1038/s42255-023-00948-y (PMC10822776; doi:10.1038/s42255-023-00948-y)
Supplement: Supplementary file 11 — Statistical source data. [file 42255_2023_948_MOESM11_ESM.xlsx]

## Sheet: ED Fig 2a
		cMyc	Nfatc1	Phgdh	Psat1
	control	1	1	1	1
		1.12	0.89	0.85	1.17
		0.89	1.16	0.95	0.93
		1.2	0.91	0.91	1.06
	shMYC	0.06	0.63	0.56	0.36
		0.15	0.51	0.2	0.66
		0.2	0.71	0.36	0.58
		0.09	0.65	0.61	0.47

## Sheet: ED Fig 2c
	control	shMYC
	125.6	32.1
	136.9	50.2
	145.8	42.9
	130.1	34.6
