# Supplementary material for: The serine synthesis pathway drives osteoclast differentiation through epigenetic regulation of NFATc1 expression
Source: Nat Metab. 2024 Jan 10;6(1):141–52. doi: 10.1038/s42255-023-00948-y (PMC10822776; doi:10.1038/s42255-023-00948-y)
Supplement: Supplementary file 12 — Statistical source data. [file 42255_2023_948_MOESM12_ESM.xlsx]

## Sheet: ED Fig 3a
		oc	SSPCs	chon	tot bone	BM flush
	Phgdh oc+	1	1	1	1	1
		0.87	1.21	0.81	1.19	1.25
		1.12	1.3	0.94	1.06	1.16
		0.93	1.15	0.99	0.88	0.89
	Phgdh oc-	0.12	1.05	1.21	0.84	0.51
		0.09	1.21	0.84	0.89	0.74
		0.21	0.95	1.16	1.1	0.82
		0.19	1.11	1.06	0.91	0.86

## Sheet: ED Fig 3c
	Phgdh oc+	Phgdh oc-
	22.5	24.3
	24.2	23.6
	24.8	22.3
	25.1	22.7
	23.3	25.3
	22.6	22.4
	22.4	25.5
	18.9
	25

## Sheet: ED Fig 3d
	Phgdh oc+	Phgdh oc-
	16.9	19.4
	19.5	17.5
	15.8	15.6
	17.7	16.6
	18.9	15.7
	19	17.8
	15.7	18.8
	17.7
	17.2

## Sheet: ED Fig 3e
	Phgdh oc+	Phgdh oc-
	43.8947	48.3512
	42.4492	49.2426
	38.3931	44.4541
	38.0076	49.4122
	50.9015	49.1409
	45.364	42.9535
	42.6763	47.9861
	40.975
	39.2604

## Sheet: ED Fig 3f
	Phgdh oc+	Phgdh oc-
	0.00198	0.00669
	0.00203	0.01277
	0.00191	0.00351
	0.00697	0.00329
	0.0026	0.0033
	0.00205	0.00357
	0.00307	0.00386
	0.002
	0.00202

## Sheet: ED Fig 3g
	Phgdh oc+	Phgdh oc-
	242.17	211.551
	232.997	242.941
	366.099	186.345
	168.504	194.994
	233.312	208.732
	278.114	196.868
	184.978	183.23
	302.571
	209.841

## Sheet: ED Fig 3h
	Phgdh oc+	Phgdh oc-
	6.96357	5.0134
	5.93597	6.03424
	6.44245	5.35468
	6.0503	5.97837
	6.11452	6.26356
	6.33536	5.78367
	6.88747	6.33124
	5.89979
	6.22453

## Sheet: ED Fig 3i
	Phgdh oc+	Phgdh oc-
	1.34232	1.05204
	1.04525	1.11135
	0.995254	0.942525
	1.22433	0.813142
	1.11345	0.884435
	0.952536	0.822456
	1.43536	0.940004
	1.22448
	1.33345

## Sheet: ED Fig 3j
	Phgdh oc+	Phgdh oc-
	7.76356	7.02543
	7.0253	7.0245
	6.66358	7.11343
	5.98754	6.55435
	6.88775	7.22426
	6.99579	7.55477
	6.88625	6.44544
	7.00246
	7.10553

## Sheet: ED Fig 3k
	Phgdh oc+	Phgdh oc-
	3.31234	1.13525
	2.1204	2.77246
	1.52455	1.96936
	1.11357	2.22943
	2.86357	1.11354
	3.01342	2.89426
	2.66889	2.66246
	1.779
	1.96858

[truncated: 14 more sheets: ED Fig 3l, ED Fig 3n, ED Fig 3o, ED Fig 3p, ED Fig 3q, ED Fig 3r, ED Fig 3s, ED Fig 3t, ED Fig 3u, ED Fig 3w, ED Fig 3x, ED Fig 3z, ED Fig 3aa, ED Fig 3bb]
