# Supplementary material for: The serine synthesis pathway drives osteoclast differentiation through epigenetic regulation of NFATc1 expression
Source: Nat Metab. 2024 Jan 10;6(1):141–52. doi: 10.1038/s42255-023-00948-y (PMC10822776; doi:10.1038/s42255-023-00948-y)
Supplement: Supplementary file 13 — Statistical source data. [file 42255_2023_948_MOESM13_ESM.xlsx]

## Sheet: ED Fig 4c
	vehicle	NCT 6d	NCT d0 to d3	NCT d3 to d6
	165.2	34.9	101.5	178.5
	196.1	66.7	95.1	160.1
	134.2	77.1	107.9	135.6
	145.7	59.8	115.1	188.9

## Sheet: ED Fig 4d
		Phgdh	Csfr1	Rank	Nfatc1	cMyc	CalcRec	Acp5	Ctsk	Dcstamp	Atp6v0d2	Mmp9	Irf8
	vehicle	1	1	1	1	1	1	1	1	1	1	1	1
		1.294	0.851	0.771	1.209	0.891	0.867	0.782	0.865	0.773	1.295	0.922	1.201
		0.885	1.221	1.053	0.873	1.117	1.225	0.803	0.992	0.901	1.005	1.056	1.116
		1.144	0.951	0.802	1.225	1.205	1.339	0.667	1.135	0.724	1.153	1.267	1.163
	NCT 6d	1.42	1.493	1.115	0.694	0.951	0.691	0.311	0.722	0.551	0.441	0.702	1.006
		0.899	1.055	0.685	0.331	1.006	0.336	0.578	0.525	0.497	0.562	0.221	0.725
		1.295	0.855	0.935	0.424	1.164	0.593	0.447	0.626	0.423	0.411	0.572	1.143
		1.311	1.163	0.589	0.538	0.739	0.296	0.702	0.598	0.636	0.489	0.414	0.804
	NCT d0 to d3	1.205	0.586	1.149	0.559	0.915	1.078	0.603	0.953	0.793	0.701	0.416	1.154
		0.853	1.225	0.875	0.957	1.003	0.572	0.905	1.055	0.524	0.661	0.702	0.836
		0.922	1.053	0.943	0.852	0.924	0.953	0.774	0.722	0.603	0.734	0.822	0.923
		0.935	0.758	1.205	1.006	1.128	0.642	0.792	0.702	0.638	0.802	0.561	0.964
	NCT d3 to d6	1.055	1.053	0.944	1.402	1.404	1.051	1.005	1.305	1.104	1.204	0.943	0.977
		1.306	0.854	1.195	1.087	1.095	1.22	1.116	1.051	1.114	1.113	1.294	1.284
		0.947	0.781	0.872	0.951	0.884	0.921	0.846	0.954	0.956	1.002	1.003	1.205
		1.048	1.076	0.798	1.119	0.985	1.104	0.951	1.202	0.992	0.878	1.017	1.243

## Sheet: ED Fig 4e
	vehicle	NCT 6d	NCT d0 to d3	NCT d3 to d6
	1	0.463596	0.387946	1.66467
	1.05436	0.552535	0.553454	1.05993
	1.23525	0.603346	0.488457	0.990035
