# Supplementary material for: The serine synthesis pathway drives osteoclast differentiation through epigenetic regulation of NFATc1 expression
Source: Nat Metab. 2024 Jan 10;6(1):141–52. doi: 10.1038/s42255-023-00948-y (PMC10822776; doi:10.1038/s42255-023-00948-y)
Supplement: Supplementary file 14 — Statistical source data. [file 42255_2023_948_MOESM14_ESM.xlsx]

## Sheet: ED Fig 5c
		Phgdh oc-
	Phgdh oc+	vehicle	aKG d0 to d3	aKG d3 to d6
	147	54	189	78
	165	32	171	116
	135	44	152	90
	159	39	154	101
