# Supplementary material for: The serine synthesis pathway drives osteoclast differentiation through epigenetic regulation of NFATc1 expression
Source: Nat Metab. 2024 Jan 10;6(1):141–52. doi: 10.1038/s42255-023-00948-y (PMC10822776; doi:10.1038/s42255-023-00948-y)
Supplement: Supplementary file 15 — Statistical source data. [file 42255_2023_948_MOESM15_ESM.xlsx]

## Sheet: ED Fig 6b
		Glu m+5	aKG m+5	Suc m+4	Fum m+4	Mal m+4	Cit m+4
	M-CSF	44.29	39.42	15.12	22.6	21.12	16.07
		43.09	33.45	15.62	19.88	20.42	15.78
		44.28	40.53	15.28	22.82	21.63	16.4
		47.19	39	15.4	23.89	21.87	16.42
	M-CSF + RANKL d3	56.47	51.12	14.19	23.15	22.49	19.22
		57.44	54.12	14.24	23.93	23.07	19.59
		55.43	53.38	14.18	24.25	22.03	19.39
		53.48	46.4	13.8	23.82	21.57	19.16
	M-CSF + RANKL d6	49.11	40.13	13.35	15.9	17.3	16.49
		48.95	35.42	12.79	16.84	16.89	16.88
		49.51	40.11	12.98	16.8	18.99	13.44
		50.96	41.15	13.24	16.73	17.13	17.04

## Sheet: ED Fig 6c
	M-CSF	M-CSF + RANKL d3	M-CSF + RANKL d6
	1	2.11325	1.75365
	1.30254	1.66537	3.24357
	1.15245	1.9525	2.65367
	0.955245	1.76345	2.77635

## Sheet: ED Fig 6d
		Cit m+5	Mal m+3	Fum m+3	Asp m+3
	M-CSF	0	2.11	0.2	0.82
		0	2.27	0.6	0.75
		0	2.3	0.66	0.82
		0	2.28	0.33	0.79
	M-CSF + RANKL d3	0	1.93	0.32	0.71
		0	2.04	0.45	0.73
		0	2.01	0.56	0.7
		0	1.91	0.52	0.68
	M-CSF + RANKL d6	0	1.53	0.08	0.59
		0	1.44	0.1	0.57
		0	0.62	0.07	0.59
		0	1.51	0.26	0.63
