# Supplementary material for: The serine synthesis pathway drives osteoclast differentiation through epigenetic regulation of NFATc1 expression
Source: Nat Metab. 2024 Jan 10;6(1):141–52. doi: 10.1038/s42255-023-00948-y (PMC10822776; doi:10.1038/s42255-023-00948-y)
Supplement: Supplementary file 16 — Statistical source data. [file 42255_2023_948_MOESM16_ESM.xlsx]

## Sheet: ED Fig 7a
		Psat1	Gpt	Got2
	control	1	1	1
		1.155	0.785	0.814
		0.895	1.066	1.321
		1.211	0.802	0.894
	shPSAT1	0.063	1.204	0.895
		0.116	1.117	1.396
		0.205	1.007	1.187
		0.086	1.253	1.162
	shALT	3.63	0.22	2.006
		2.115	0.197	1.206
		2.692	0.326	1.493
		3.004	0.118	1.702
	shGOT2	2.214	1.206	0.001
		1.857	1.331	0.031
		2.337	1.296	0.205
		1.699	1.302	0.183

## Sheet: ED Fig 7b
	control	shALT	shGOT2
	1	0.91	1.01
	0.99	0.82	0.99
	0.92	0.82	0.96

## Sheet: ED Fig 7d
	control	shALT	shGOT2
	135.4	171.1	139.8
	165.1	156.9	159.1
	110.9	167.8	156.3
	129.5	150.1	160.2

## Sheet: ED Fig 7e
		Cit	Suc	Fum	Mal
	Phgdh oc+	1	1	1	1
		0.972597	0.97	1.05	1.02
		1.1191	1.01	1.23	1.17
		1.18515	0.99	1.19	1.11
	Phgdh oc-	1.20517	0.86	0.96	0.91
		0.7	0.8	0.85	0.8
		0.75	0.79	1.1561	1.01651
		0.93	0.6	0.79	0.94
