# Supplementary material for: The serine synthesis pathway drives osteoclast differentiation through epigenetic regulation of NFATc1 expression
Source: Nat Metab. 2024 Jan 10;6(1):141–52. doi: 10.1038/s42255-023-00948-y (PMC10822776; doi:10.1038/s42255-023-00948-y)
Supplement: Supplementary file 17 — Statistical source data. [file 42255_2023_948_MOESM17_ESM.xlsx]

## Sheet: ED Fig 8c
	vehicle	GSK-J4
	137.9	56.1
	176.4	69.1
	187.9	83.6
	166.8	62.2

## Sheet: ED Fig 8d
		Phgdh	Csfr1	Rank	Nfatc1	cMyc	CalcRec	Acp5	CtsK	Dcstamp	Atp6v0d2	Mmp9	Irf8
	vehicle	1	1	1	1	1	1	1	1	1	1	1	1
		0.866	0.794	0.962	0.715	1.053	0.895	0.897	1.135	1.339	0.635	0.892	1.108
		1.106	0.926	1.331	0.943	0.813	1.034	1.221	0.918	0.874	0.995	0.987	0.911
		0.903	0.846	1.206	0.798	0.792	0.922	1.194	1.105	1.296	0.803	0.921	0.887
	GSK-J4	1.218	1.006	1.403	0.655	1.208	0.703	0.851	0.773	0.885	0.731	0.595	0.798
		0.963	0.955	1.056	0.314	0.932	0.213	0.422	0.625	0.451	0.411	0.221	1.206
		1.119	0.663	1.227	0.497	1.116	0.406	0.325	0.295	0.264	0.641	0.391	0.917
		1.214	0.717	1.104	0.365	1.2	0.755	0.492	0.197	0.716	0.416	0.163	1.224

## Sheet: ED Fig 8g
		Phgdh oc+	Phgdh oc-
	veh	103.5	55.2
		116.1	35.1
		87.9	42.4
		93.6	69.9
	ascorbate	165.1	79.6
		142.5	40.8
		136.1	59.8
		116.7	63.6
