# Supplementary material for: The serine synthesis pathway drives osteoclast differentiation through epigenetic regulation of NFATc1 expression
Source: Nat Metab. 2024 Jan 10;6(1):141–52. doi: 10.1038/s42255-023-00948-y (PMC10822776; doi:10.1038/s42255-023-00948-y)
Supplement: Supplementary file 18 — Statistical source data. [file 42255_2023_948_MOESM18_ESM.xlsx]

## Sheet: ED Fig 9a
	vehicle	NCT-503
	22.43	21.69
	21.85	19.58
	22.94	21.36
	21.99	21.67
	22.23	20.85

## Sheet: ED Fig 9b
	vehicle	NCT-503
	17.25	14.65
	16.68	17.29
	18.79	15.55
	16.46	16.65
	17.78	19.04

## Sheet: ED Fig 9d
	vehicle	NCT-503
	7.49734	10.1699
	5.2957	11.3443
	9.26066	11.2507
	6.08657	11.8693
	7.9572	12.2332

## Sheet: ED Fig 9e
	vehicle	NCT-503
	0.12046	0.14382
	0.13566	0.14864
	0.12217	0.13734
	0.13723	0.13729
	0.1267	0.14868

## Sheet: ED Fig 9g
	vehicle	NCT-503
	22.162	16.4083
	20.7599	18.9966
	24.2209	15.7696
	21.3097	18.2583
	27.4366	17.3319

## Sheet: ED Fig 9h
	vehicle	NCT-503
	36.8	22.9
	48.9	33.4
	30.6	18.9
	35.6	26.8
	42.3	20.6

## Sheet: ED Fig 9j
	vehicle	NCT-503
	14.3916	6.27218
	12.3689	16.4484
	7.86508	12.356
	7.81359	8.76
	9.96477	7.66187

## Sheet: ED Fig 9k
	vehicle	NCT-503
	232.2	187.7
	152.1	154.2
	95	168.6
	157.3	211.4
	144.3	160.6
