# Supplementary material for: The serine synthesis pathway drives osteoclast differentiation through epigenetic regulation of NFATc1 expression
Source: Nat Metab. 2024 Jan 10;6(1):141–52. doi: 10.1038/s42255-023-00948-y (PMC10822776; doi:10.1038/s42255-023-00948-y)
Supplement: Supplementary file 19 — Statistical source data. [file 42255_2023_948_MOESM19_ESM.xlsx]

## Sheet: ED Fig 10a
		Rank	Acp5	Atp6v0d2	Rankl	Opg	Rankl/Opg
	sham - veh	1	1	1	1	1	1
		1.134	0.914	1.205	0.955	0.856	1.11565
		0.951	0.899	1.128	1.159	0.915	1.26667
		1.205	1.151	0.917	1.005	0.873	1.1512
		1.197	0.906	1.222	0.891	1.113	0.800539
		0.936	0.937	0.885	0.933	0.715	1.3049
	sham - NCT	0.684	0.689	0.654	1.331	1.141	1.16652
		0.795	0.404	0.752	1.051	0.952	1.10399
		0.718	0.733	0.698	0.933	0.858	1.08741
		0.825	0.792	0.724	1.243	1.306	0.951761
		0.805	0.781	0.803	1.223	1.195	1.02343
		0.767	0.46	0.796	1.176	0.993	1.18429
	OVX - veh	7.491	6.291	8.845	2.041	0.742	2.75067
		5.559	5.551	4.441	1.858	0.669	2.77728
		5.97	9.915	6.857	1.646	0.551	2.9873
		8.899	7.709	7.797	1.956	0.888	2.2027
		4.615	8.004	8.365	1.773	0.672	2.63839
		5.798	7.132	6.768	1.344	0.403	3.33499
	OVX - NCT	0.914	0.897	1.894	1.951	0.354	5.5113
		1.206	1.552	1.056	1.554	0.712	2.18258
		1.108	1.107	2.126	1.867	0.802	2.32793
		1.176	1.223	1.492	1.477	0.552	2.67572
		0.884	2.05	1.662	1.378	0.779	1.76893
		1.144	1.892	1.201	1.934	0.724	2.67127

## Sheet: ED Fig 10b
		sham	OVX
	vehicle	10.5	5.8
		7.8	3.7
		6	6.8
		12.5	5.3
		8.9	8.7
		7.8	4.9
	NCT-503	15.2	7.3
		10.5	6.8
		8.5	4.9
		6.9	7.5
		7.9	4.9
		7.1	6.7

## Sheet: ED Fig 10c
		sham	OVX
	vehicle	92.5	69.8
		105.6	52.45
		89.9	70.5
		100.1	60.5
		83.6	49.8
		89.8	89.5
	NCT-503	109.8	45.4
		85.3	61.6
		87.4	65.3
		90.2	66
		94.2	82.9
		87.8	93.3

## Sheet: ED Fig 10d
		0h	24h	48h	72h
	vehicle	1	1.12	1.67	3.36
		1.05	1.11	1.55	3.45
		1.11	0.98	1.87	3.06
	NCT-503	1	1.25	1.25	3.18
		0.95	0.78	1.78	2.88
		1.22	1.15	1.62	3.54
